# Supplementary material for: Omics Approaches in Drug Development against Leishmaniasis: Current Scenario and Future Prospects
Source: Pathogens. 2022 Dec 26;12(1):39. doi: 10.3390/pathogens12010039 (PMC9866966; doi:10.3390/pathogens12010039)
Supplement: Supplementary file 1 [file pathogens-12-00039-s001.zip]

Archive with 1 entries (1 files):
- pathogens-2103220-supplementary.pdf
